# Supplementary material for: Cryopreservation of lumpfish Cyclopterus lumpus (Linnaeus, 1758) milt
Source: PeerJ. 2015 Jun 4;3:e1003. doi: 10.7717/peerj.1003 (PMC4458125; doi:10.7717/peerj.1003)
Supplement: Raw data — These are the data used for the result secction of the main manuscript. There are two sheets; cryopreservation of milt and fertilisation success. [file peerj-03-1003-s007.xlsx]

## Sheet: Cryopreservation
Batch	Male	Date	Tray height	Cryosolution	Treatment	Motility
a	M1	2014-07-08	4.8	No-GSH	Cryo	58.3333
a	M1	2014-07-08	6.4	No-GSH	Cryo	45.6667
a	M1	2014-07-08	NA	NA	Fresh	85
b	S2	2014-07-17	4.8	No-GSH	Cryo	79
b	S2	2014-07-17	NA	NA	Fresh	98
c	S2	2014-08-25	4.8	No-GSH	Cryo	41
c	S2	2014-08-25	NA	NA	Fresh	80
d	S3	2014-09-04	NA	NA	Fresh	73
e	S3	2014-09-09	4.8	No-GSH	Cryo	68.5
e	S3	2014-09-09	6.4	No-GSH	Cryo	62
e	S3	2014-09-09	4.8	EY	Cryo	49
e	S3	2014-09-09	6.4	EY	Cryo	36.5
e	S3	2014-09-09	NA	NA	Fresh	78
f	S3	2014-09-11	4.8	No-GSH	Cryo	83
f	S3	2014-09-11	NA	NA	Fresh	78
g	S4	2014-09-11	4.8	No-GSH	Cryo	27
g	S4	2014-09-11	6.4	No-GSH	Cryo	13
g	S4	2014-09-11	4.8	EY	Cryo	20.3333
g	S4	2014-09-11	6.4	EY	Cryo	18
g	S4	2014-09-11	NA	NA	Fresh	59
h	S5	2014-09-18	4.8	No-GSH	Cryo	58
h	S5	2014-09-18	NA	NA	Fresh	87
i	S5	2014-09-23	6.4	No-GSH	Cryo	60.3333
i	S5	2014-09-23	4.8	EY	Cryo	42
i	S5	2014-09-23	6.4	EY	Cryo	36
i	S5	2014-09-23	4.8	Mounib	Cryo	48.6667
i	S5	2014-09-23	4.8	No-GSH	Cryo	61
i	S5	2014-09-23	NA	NA	Fresh	71
j	S5	2014-09-24	4.8	Mounib	Cryo	48
j	S5	2014-09-24	4.8	No-GSH	Cryo	61
j	S5	2014-09-24	NA	NA	Fresh	65
k	S6	2014-09-18	4.8	No-GSH	Cryo	67.5
k	S6	2014-09-18	4.8	NA	Fresh	83
l	S6	2014-09-23	6.4	No-GSH	Cryo	59.6667
l	S6	2014-09-23	4.8	EY	Cryo	52.5
l	S6	2014-09-23	6.4	EY	Cryo	42
l	S6	2014-09-23	4.8	Mounib	Cryo	67.6667
l	S6	2014-09-23	4.8	No-GSH	Cryo	66
l	S6	2014-09-23	NA	NA	Fresh	66.5
m	S6	2014-09-24	4.8	Mounib	Cryo	55
m	S6	2014-09-24	4.8	No-GSH	Cryo	66
m	S6	2014-09-24	NA	NA	Fresh	69
n	S7	2014-09-19	4.8	No-GSH	Cryo	52
n	S7	2014-09-19	4.8	NA	Fresh	76
o	S7	2014-09-23	6.4	No-GSH	Cryo	41.6667
o	S7	2014-09-23	4.8	EY	Cryo	37
o	S7	2014-09-23	6.4	EY	Cryo	23.5
o	S7	2014-09-23	4.8	Mounib	Cryo	38.3333
o	S7	2014-09-23	4.8	No-GSH	Cryo	42
o	S7	2014-09-23	NA	NA	Fresh	42.6667
p	S7	2014-09-24	4.8	Mounib	Cryo	34
p	S7	2014-09-24	4.8	No-GSH	Cryo	42
p	S7	2014-09-24	NA	NA	Fresh	54

## Sheet: Fertilisation
ID	Batch	Male	Female	Fertilised	Treatment	Sperm	Motility	Prop Fert	Unfertilised	Fertilised	Total
2	9	SS3	30	2014-09-09	Fresh	30000	79	48.3	30	28	58
3	8	SS3	30	2014-09-09	Cryo	30000	92	50	24	24	48
4	10	SS3	29	2014-09-11	Fresh	30000	78	27.5	37	14	51
5	10	SS3	29	2014-09-11	Cryo	30000	83	42.2	26	19	45
7	10	SS3	35	2014-09-15	Cryo	30000	83	14	265	43	308
8	10	SS3	28	2014-09-15	Cryo	30000	83	3.2	121	4	125
9	10	SS3	23	2014-09-15	Cryo	30000	83	3.5	110	4	114
11	12	SS3	35	2014-09-15	Fresh	30000	78	60.7	48	74	122
12	12	SS3	28	2014-09-15	Fresh	30000	78	46	47	40	87
13	12	SS3	23	2014-09-15	Fresh	30000	78	8.2	101	9	110
16	13	SS5	33	2014-09-18	Fresh	30000	87	41.1	112	78	190
17	13	SS5	34	2014-09-18	Fresh	30000	87	16.7	95	19	114
20	13	SS5	33	2014-09-18	Cryo	30000	58	62.9	66	112	178
21	13	SS5	34	2014-09-18	Cryo	30000	58	40.3	114	77	191
23	19	SS5	40	2014-09-24	Fresh	30000	65	45	110	90	200
29	24	SS5	39	2014-10-03	Fresh	30000	47	40.9	152	105	257
14	14	SS6	33	2014-09-18	Fresh	30000	83	27.2	99	37	136
15	14	SS6	34	2014-09-18	Fresh	30000	83	21.5	106	29	135
18	14	SS6	33	2014-09-18	Cryo	30000	39	29.6	145	61	206
19	14	SS6	34	2014-09-18	Cryo	30000	39	19	115	27	142
25	20	SS6	40	2014-09-24	Fresh	30000	69	18.6	136	31	167
30	14	SS6	39	2014-10-03	Cryo	30000	39	17.3	182	38	220
27	21	SS7	40	2014-09-24	Fresh	30000	54	41	124	86	210
28	18	SS7	40	2014-09-23	Cryo	30000	42	13.3	143	22	165
32	25	SS8	39	2014-10-03	Fresh	30000	38	19.7	395	97	492
33	22	SS8	39	2014-10-03	Cryo	30000	47	25.2	380	128	508
